# Supplementary material for: Risk of Sleepiness-Related Accidents in Switzerland: Results of an Online Sleep Apnea Risk Questionnaire and Awareness Campaigns
Source: Front Med (Lausanne). 2017 Apr 12;4:34. doi: 10.3389/fmed.2017.00034 (PMC5388690; doi:10.3389/fmed.2017.00034)
Supplement: Supplementary file 6 [file Data_Sheet_1.XLSX]

## Sheet: Tabelle1
Questions	please enter 1 for yes and 0 for no
Gender							Points
male	1					Gender	0.492285
female	0					Gender	0
Height	1.63	meter	BMI	25.5937		BMI 1	-0.650192
Weight	68	kg				BMI 2	0.310151
Age	41	years				Age 1	-1.70235
						Age 2	1.43584
Blood pressure
yes	0					BP yes	0
no	1					BP no	0
don't know	0					BP dontknow	0
Epworth Sleepiness Scale
ESS #1 Chance of falling asleep while sitting and reading
never	1					ESS1
Slight chance	0						0
Moderate chance	0						0
High chance	0						0
ESS #2 Watching TV							0
no chance	1					ESS2
Slight chance	0						0
Moderate chance	0						0
High chance	0						0
ESS #3 Sitting inactive in a public place (e.g. theatre, meeting, lecture)							0
never	1					ESS3
Slight chance	0						0
Moderate chance	0						0
High chance	0						0
ESS #4 As a passenger in a car for an hour without a break							0
never	1					ESS4
Slight chance	0						0
Moderate chance	0						0
High chance	0						0
ESS #5 Lying down to rest in the afternoon when circumstances permit							0
never	1					ESS5
Slight chance	0						0
Moderate chance	0						0
High chance	0						0
ESS #6 Sitting and talking to someone							0
never	1					ESS6
Slight chance	0						0
Moderate chance	0						0
High chance	0						0
ESS #7 Sitting quietly after a lunch without alcohol							0
never	1					ESS7
Slight chance	0						0
Moderate chance	0						0
High chance	0						0
ESS #8 In a car, while stopped for a few minutes in the traffic							0
never	1					ESS8
Slight chance	0						0
Moderate chance	0						0
High chance	0						0
							0
						Summe	-0.114264
						Score:	-3.91816
					Risk [%]		1.94902	%
